# Supplementary material for: PathoPhenoDB, linking human pathogens to their phenotypes in support of infectious disease research
Source: Sci Data. 2019 Jun 3;6:79. doi: 10.1038/s41597-019-0090-x (PMC6546783; doi:10.1038/s41597-019-0090-x)
Supplement: Supplementary file 1 — Download metadata file [file 41597_2019_90_MOESM1_ESM.zip]

Archive with 3 entries (3 files):
- s_Hoehndorf750B_study.txt
- a_Hoehndorf750B_assay.txt
- i_Investigation.txt
