# Supplementary material for: PathoPhenoDB, linking human pathogens to their phenotypes in support of infectious disease research
Source: Sci Data. 2019 Jun 3;6:79. doi: 10.1038/s41597-019-0090-x (PMC6546783; doi:10.1038/s41597-019-0090-x)
Supplement: Supplementary file 1 — Download metadata file [file 41597_2019_90_MOESM1_ESM.zip › s_Hoehndorf750B_study.txt]

Source Name	Comment[source URL]	Characteristics[organism]	Term Source REF	Term Accession Number	Protocol REF	Sample Name	Factor Value[pathogen]	Factor Value[human phenotype]
Centers for Disease Control and Prevention	https://www.cdc.gov/	Homo sapiens	NCBITAXON	NCBITaxon:9606	Data collection and integration	pathogen-disease associations gathered from Centers for Disease Control and Prevention
Wikipedia	https://en.wikipedia.org/wiki/List_of_infectious_diseases	Homo sapiens	NCBITAXON	NCBITaxon:9606	Data collection and integration	pathogen-disease associations gathered from Wikipedia
Disease Ontology		Homo sapiens	NCBITAXON	NCBITaxon:9606	Data collection and integration	pathogen-disease associations gathered from Disease Ontology
Disease Ontology		Homo sapiens	NCBITAXON	NCBITaxon:9606	Data collection and integration	disease-phenotype associations gathered from Disease Ontology
literature in PubMed Central		Homo sapiens	NCBITAXON	NCBITaxon:9606	Data collection and integration	pathogen-disease associations gathered from literature in PubMed Central
literature in PubMed Central		Homo sapiens	NCBITAXON	NCBITaxon:9606	Data collection and integration	disease-phenotype associations gathered from literature in PubMed abstracts
