# Supplementary material for: PathoPhenoDB, linking human pathogens to their phenotypes in support of infectious disease research
Source: Sci Data. 2019 Jun 3;6:79. doi: 10.1038/s41597-019-0090-x (PMC6546783; doi:10.1038/s41597-019-0090-x)
Supplement: Supplementary file 1 — Download metadata file [file 41597_2019_90_MOESM1_ESM.zip › a_Hoehndorf750B_assay.txt]

Sample Name	Protocol REF	Assay Name	Raw Data File	Comment[Data Repository]	Comment[Data Record Accession]	Comment[Data Record URI]	Protocol REF	Derived Data File	Comment[Data Repository]	Comment[Data Record Accession]	Comment[Data Record URI]
pathogen-disease associations gathered from Centers for Disease Control and Prevention	digital curation	pathogen-disease associations gathered from Centers for Disease Control and Prevention contribution to PathoPhenoDB	patho_pheno_with_labels.nt	Zenodo	doi:10.5281/zenodo.2592933	https://doi.org/10.5281/zenodo.2592933	linking	patho_pheno_with_labels.nt	Zenodo	doi:10.5281/zenodo.2592933	https://doi.org/10.5281/zenodo.2592933
pathogen-disease associations gathered from Wikipedia	digital curation	pathogen-disease associations gathered from Wikipedia contribution to PathoPhenoDB	patho_pheno_with_labels.nt	Zenodo	doi:10.5281/zenodo.2592933	https://doi.org/10.5281/zenodo.2592933	linking	patho_pheno_with_labels.nt	Zenodo	doi:10.5281/zenodo.2592933	https://doi.org/10.5281/zenodo.2592933
pathogen-disease associations gathered from Disease Ontology	digital curation	pathogen-disease associations gathered from Disease Ontology contribution to PathoPhenoDB	patho_pheno_with_labels.nt	Zenodo	doi:10.5281/zenodo.2592933	https://doi.org/10.5281/zenodo.2592933	linking	patho_pheno_with_labels.nt	Zenodo	doi:10.5281/zenodo.2592933	https://doi.org/10.5281/zenodo.2592933
disease-phenotype associations gathered from Disease Ontology	digital curation	disease-phenotype associations gathered from Disease Ontology contribution to PathoPhenoDB	patho_pheno_with_labels.nt	Zenodo	doi:10.5281/zenodo.2592933	https://doi.org/10.5281/zenodo.2592933	linking	patho_pheno_with_labels.nt	Zenodo	doi:10.5281/zenodo.2592933	https://doi.org/10.5281/zenodo.2592933
pathogen-disease associations gathered from literature in PubMed Central	digital curation	pathogen-disease associations gathered from literature in PubMed Central contribution to PathoPhenoDB	patho_pheno_with_labels.nt	Zenodo	doi:10.5281/zenodo.2592933	https://doi.org/10.5281/zenodo.2592933	linking	patho_pheno_with_labels.nt	Zenodo	doi:10.5281/zenodo.2592933	https://doi.org/10.5281/zenodo.2592933
disease-phenotype associations gathered from literature in PubMed abstracts	digital curation	disease-phenotype associations gathered from literature in PubMed abstracts contribution to PathoPhenoDB	patho_pheno_with_labels.nt	Zenodo	doi:10.5281/zenodo.2592933	https://doi.org/10.5281/zenodo.2592933	linking	patho_pheno_with_labels.nt	Zenodo	doi:10.5281/zenodo.2592933	https://doi.org/10.5281/zenodo.2592933
