# Supplementary material for: PathoPhenoDB, linking human pathogens to their phenotypes in support of infectious disease research
Source: Sci Data. 2019 Jun 3;6:79. doi: 10.1038/s41597-019-0090-x (PMC6546783; doi:10.1038/s41597-019-0090-x)
Supplement: Supplementary file 1 — Download metadata file [file 41597_2019_90_MOESM1_ESM.zip › i_Investigation.txt]

# Investigation File generated for Scientific Data with Investigation File Authoring Tool version 0.1.0 on 21/05/2019 - This metadata file is CC0
ONTOLOGY SOURCE REFERENCE
Term Source Name	NCBITAXON	OBI	ERO	EFO
Term Source File	http://data.bioontology.org/ontologies/NCBITAXON	http://data.bioontology.org/ontologies/OBI	http://data.bioontology.org/ontologies/ERO	http://data.bioontology.org/ontologies/EFO
Term Source Version	2016AB	2014-08-18	2013-08-02	3.5.1
Term Source Description	National Center for Biotechnology Information (NCBI) Organismal Classification	Ontology for Biomedical Investigations	Eagle-I Research Resource Ontology	Experimental Factor Ontology
INVESTIGATION
Investigation Identifier
Investigation Title
Investigation Description
Investigation Submission Date
Investigation Public Release Date
INVESTIGATION PUBLICATIONS
Investigation PubMed ID
Investigation Publication DOI
Investigation Publication Author List
Investigation Publication Title
Investigation Publication Status
Investigation Publication Status Term Accession Number
Investigation Publication Status Term Source REF
INVESTIGATION CONTACTS
Investigation Person Last Name
Investigation Person Mid Initials
Investigation Person First Name
Investigation Person Address
Investigation Person Phone
Investigation Person Fax
Investigation Person Email
Investigation Person Affiliation
Investigation Person Roles
Investigation Person Roles Term Accession Number
Investigation Person Roles Term Source REF
STUDY
Study Identifier	10.1038/s41597-019-0090-x
Study Title	PathoPhenoDB, linking human pathogens to their phenotypes in support of infectious disease research
Study Submission Date	10/12/2018
Study Public Release Date	03/06/2019
Study Description	https://www.nature.com/articles/s41597-019-0090-x
Study File Name	s_Hoehndorf750B_study.txt
Comment[Subject Keywords]	""
Comment[Manuscript Licence]	CC BY-4.0
Comment[Experimental Metadata Licence]	CC0
Comment[Supplementary Information File Name]
Comment[Supplementary Information File Type]
Comment[Supplementary Information File URL]
Comment[Data Repository]	Zenodo
Comment[Data Record Accession]	doi:10.5281/zenodo.2592933
Comment[Data Record URI]	https://doi.org/10.5281/zenodo.2592933
STUDY DESIGN DESCRIPTORS
Study Design Type	disease state design	disease analysis objective	data integration objective
Study Design Type Term Accession Number	OBI:0001293	ERO:0100142	ERO:0100092
Study Design Type Term Source REF	OBI	ERO	ERO
STUDY PUBLICATIONS
Study PubMed ID
Study Publication DOI
Study Publication Author List
Study Publication Title
Study Publication Status
Study Publication Status Term Accession Number
Study Publication Status Term Source REF
STUDY FACTORS
Study Factor Name	pathogen	human phenotype
Study Factor Type	pathogen	phenotype
Study Factor Type Term Accession Number	http://www.ebi.ac.uk/efo/EFO_0000643	OGMS:0000023
Study Factor Type Term Source REF	EFO	OBI
STUDY ASSAYS
Study Assay Measurement Type	association
Study Assay Measurement Type Term Accession Number	http://vivoweb.org/ontology/core#Association
Study Assay Measurement Type Term Source REF	ERO
Study Assay Technology Type	digital curation
Study Assay Technology Type Term Accession Number	OBI:0302914
Study Assay Technology Type Term Source REF	OBI
Study Assay Technology Platform	""
Study Assay File Name	a_Hoehndorf750B_assay.txt
STUDY PROTOCOLS
Study Protocol Name	Data collection and integration	digital curation	linking
Study Protocol Type	information acquisition	digital curation	data transformation
Study Protocol Type Term Accession Number	OBI:0600013	OBI:0302914	OBI:0200000
Study Protocol Type Term Source REF	OBI	OBI	OBI
Study Protocol Description			
Study Protocol URI	""	""	""
Study Protocol Version			
Study Protocol Parameters Name	""	""	""
Study Protocol Parameters Name Term Accession Number	""	""	""
Study Protocol Parameters Name Term Source REF	""	""	""
Study Protocol Components Name	""	""	""
Study Protocol Components Type	""	""	""
Study Protocol Components Type Term Accession Number	""	""	""
Study Protocol Components Type Term Source REF	""	""	""
STUDY CONTACTS
Study Person Last Name	Kafkas	Abdelhakim	Hashish	Kulmanov	Abdellatif	Schofield	Hoehndorf
Study Person First Name	Şenay	Marwa	Yasmeen	Maxat	Marwa	Paul N.	Robert
Study Person Mid Initials
Study Person Email	""	""	""	""	""	""	robert.hoehndorf@kaust.edu.sa
Study Person Phone
Study Person Fax
Study Person Address
Study Person Affiliation	Computer, Electrical and Mathematical Sciences & Engineering with Division, Computational Bioscience Research Center, King Abdullah University of Science and Technology, Thuwal, 23955, Saudi Arabia	Computer, Electrical and Mathematical Sciences & Engineering with Division, Computational Bioscience Research Center, King Abdullah University of Science and Technology, Thuwal, 23955, Saudi Arabia	Computer, Electrical and Mathematical Sciences & Engineering with Division, Computational Bioscience Research Center, King Abdullah University of Science and Technology, Thuwal, 23955, Saudi Arabia	Computer, Electrical and Mathematical Sciences & Engineering with Division, Computational Bioscience Research Center, King Abdullah University of Science and Technology, Thuwal, 23955, Saudi Arabia	Computer, Electrical and Mathematical Sciences & Engineering with Division, Computational Bioscience Research Center, King Abdullah University of Science and Technology, Thuwal, 23955, Saudi Arabia	Department of Physiology, Development & Neuroscience, University of Cambridge, Downing Street, Cambridge, CB2 3EG, United Kingdom	Computer, Electrical and Mathematical Sciences & Engineering with Division, Computational Bioscience Research Center, King Abdullah University of Science and Technology, Thuwal, 23955, Saudi Arabia
Study Person Roles
Study Person Roles Term Accession Number
Study Person Roles Term Source REF
Comment[Study Person ORCID]	""	""	""	0000-0003-1710-1820	""	0000-0002-5111-7263	0000-0001-8149-5890
Comment[Funder]
Comment[FundRef ID]
Comment[Funder Term Source REF]
Comment[Grant Identifier]
